# Supplementary material for: PsnMYB30 Enhances Salt and Drought Stress Tolerance in Transgenic Tobacco
Source: Plants (Basel). 2025 Aug 27;14(17):2681. doi: 10.3390/plants14172681 (PMC12430057; doi:10.3390/plants14172681)
Supplement: Supplementary file 1 [file plants-14-02681-s001.zip › Table S1.xlsx]

## Sheet: Sheet1
Experiments involving all primers
PsnMYB30F1	ATGGTGAGGGCTCCTTGCTGTG
PsnMYB30R1	CTATCTTTTGGACTTGGACA
PsnMYB30F2	CAGTGGAGACAAGGAACATG
PsnMYB30R2	CTCCTTTGATGCCTCAGAGAACAA
pBI121-GFPF	GGCCATCGTTGAAGATGCCTCTG
pBI121-GFPR	CGACCAGGATGGGCACCAC
PsnMYB30-GFPF1	GTCGACATGGTGAGGGCTCCTTGCTGTG
PsnMYB30-GFPR1	ACTAGTGATTCTTTCATCCGCCAGAT
PsnMYB30-BDF1	CATATGATGGTGAGGGCTCCTTGCTGTG
PsnMYB30-BDR1	GTCGACTCAGATTCTTTCATCCGCCA
PsnMYB30-BDaF1	CATATGATGGTGAGGGCTCCTTGCTGTG
PsnMYB30-BDaR1	GTCGACGCCATTTTGTTTGAGTCTTT
PsnMYB30-BDbF1	CATATGGAATCCAAGTCACAACAACA
PsnMYB30-BDbR1	GTCGACTCAGATTCTTTCATCCGCCA
PsnMYB30-BDcF1	CATATGGAATCCAAGTCACAACAACA
PsnMYB30-BDcR1	GTCGACACCATAACATCCTGCCGGTT
PsnMYB30-BDdF1	CATATGATCAATCACTGGATAAATCT
PsnMYB30-BDdR1	GTCGACTCAGATTCTTTCATCCGCCA
PsnMYB30-BDeF1	CATATGATCAATCACTGGATAAATCT
PsnMYB30-BDeR1	GTCGACTGCCGGTTCCATAGTGTTTG
PsnMYB30-BDfF1	CATATGATCAATCACTGGATAAATCT
PsnMYB30-BDfR1	GTCGACGGGGAACGGAAATTGTGAGT
PgadT7-Rec2-PsnMYB30F1	TGGCCATTATGGCCCGGGATGGTTTTTCCACCAGGTTA
PgadT7-Rec2-PsnMYB30R1	GACATGTTTTTTCCCGGGTTAATTCTGTCCGGCACCGTAG
pHIS2-G-boxF	AATTCTACGTGTACGTGTACGTGGAGCT
pHIS2-G-boxR	CCACGTACACGTACACGTAG
ActinF	ACCCTCCAATCCAGACACTG
ActinR	TTGCTGACCGTATGAGCAAG
Q-pcrPsnMYB30F	GACTATTCCTTCTCTTTCAG
Q-pcrPsnMYB30R	CCGGTGTTGTTTGTTTCTGA
