# Supplementary material for: PsnMYB30 Enhances Salt and Drought Stress Tolerance in Transgenic Tobacco
Source: Plants (Basel). 2025 Aug 27;14(17):2681. doi: 10.3390/plants14172681 (PMC12430057; doi:10.3390/plants14172681)
Supplement: Supplementary file 1 [file plants-14-02681-s001.zip › Table S2.xlsx]

## Sheet: Sheet1
Transcriptome data of 207 MYB family members
Gene Name	W1 FPKM	W2 FPKM	W3 FPKM	W4 FPKM	A1 FPKM	A2 FPKM	A3 FPKM	A4 FPKM
Potri.001G005100.1|PACid:27043492	9.89	13.76	7.41	10.33	3.44	4.11	3.57	2.71
Potri.001G035800.1|PACid:27045909	14.44	12.04	12.23	14.4	14.8	18.12	16.18	16.01
Potri.001G036000.1|PACid:27045653	4.15	4.62	2.9	2.94	1.73	1.16	2.56	2.46
Potri.001G075400.1|PACid:27040775	1.65	1.01	0.79	0.47	0	0	0	0.1
Potri.001G086700.1|PACid:27047195	5.26	4	4.21	0.8	0.14	0.29	0.42	0
Potri.001G099800.1|PACid:27046219	4.86	9.88	5.63	5.14	2.71	2.29	2.6	0.46
Potri.001G118800.1|PACid:27042821	9.37	13.88	8.68	5.77	26.35	39.86	36.9	31.67
Potri.001G139900.1|PACid:27044353	3.82	5.32	5.39	5.67	4.06	5.03	8.36	7.99
Potri.001G169600.1|PACid:27047810	7.81	12.45	6.44	8.94	1.45	0.43	1.05	0.21
Potri.001G197000.1|PACid:27046006	0	0	0	0	0	0.1	0.1	0.09
Potri.001G219100.1|PACid:27046531	7.67	12.21	12.65	4.32	289.28	321.8	327.06	380.59
Potri.001G224500.1|PACid:27044820	0	0	0	0	0	0	0	0
Potri.001G235500.1|PACid:27045470	32.64	34.63	18.31	23.33	9.84	11.8	17.13	10.6
Potri.001G248800.1|PACid:27040424	11.03	12.91	12.49	10.79	9.83	8.11	7.23	6.09
Potri.001G250000.1|PACid:27041349	0	0.19	0	0	0	0	0	0
Potri.001G258700.1|PACid:27047742	1.19	0.7	0	0	1.08	0.99	0	0.11
Potri.001G267300.1|PACid:27042198	1.62	1.12	0.49	0.21	0.66	0.45	0.33	0.11
Potri.001G300200.1|PACid:27043700	3.29	3.45	5.52	1.93	0	0.48	0.31	0.31
Potri.001G336700.1|PACid:27048706	23.08	8.34	16.71	11.08	6.03	7.92	9.22	7.87
Potri.001G346600.1|PACid:27042645	0	0	0	0	0	0	0	0
Potri.001G347200.1|PACid:27044836	0	0	0	0	0.08	0.31	0.38	0.08
Potri.001G408700.1|PACid:27042008	5.41	3.19	2.61	1.93	2.03	2.39	3.26	2.2
Potri.001G470500.1|PACid:27044216	1.01	0	0.68	0	0.66	0.11	0	0.54
Potri.002G038500.1|PACid:27024282	2.13	3.66	4.36	2.34	208.39	191.6	182.68	269.46
Potri.002G073500.1|PACid:27019989	6.14	9.96	5.35	9.11	23.01	20.12	20.35	19.33
Potri.002G096800.1|PACid:27021352	9.6	6.41	6.15	7.8	2.25	5.03	5.04	1.58
Potri.002G113700.1|PACid:27023227	0	0	0	0	1.38	0	0	0
Potri.002G122600.1|PACid:27020686	56.67	77.23	71.24	65.59	63.73	74.62	69.03	63.55
Potri.002G128900.1|PACid:27021133	0.44	0.45	3.15	2.46	39.53	38.57	37.42	44.76
Potri.002G140900.1|PACid:27020989	0	0	0	0	0	0	0	0
Potri.002G157600.1|PACid:27024042	1.37	1.06	0.61	0.66	1.15	0.24	1.16	0.79
Potri.002G173900.1|PACid:27020544	71.82	64.36	70.94	63.66	6.99	16.3	9.1	11.47
Potri.002G185900.1|PACid:27023148	3.14	1.78	2.76	1.9	3.13	3.8	1.49	2.92
Potri.002G191800.1|PACid:27021266	1.01	1.42	0.68	0	169.27	189.31	163.06	236.5
Potri.002G198100.1|PACid:27020939	0	0	0	0	0	0	0	0
Potri.002G228700.1|PACid:27023664	0.07	0.79	0.13	0	0	0.07	0.29	0
Potri.003G064600.1|PACid:26999412	13.27	21.79	19.49	15.39	21.93	22.13	30.05	30.18
Potri.003G079100.1|PACid:26997466	0	0	0	0	0	0	0	0
Potri.003G094200.1|PACid:26996280	0	0	0.47	0.1	0.43	2.31	5.91	1.37
Potri.003G114100.1|PACid:26999367	6.08	3.18	2.2	2.75	1.1	1.27	0.69	0.95
Potri.003G123800.1|PACid:26996946	0.75	0.15	0.29	0.23	0.08	0	0.08	0.16
Potri.003G132000.1|PACid:26998815	0	0	0	0	0	0	1.29	0
Potri.003G144200.1|PACid:27000005	7.27	2.44	5.97	6.4	5.02	5.41	3.32	6.38
Potri.003G144300.1|PACid:26996571	41.41	35.21	54.27	31.59	12.72	11.63	5.77	9.7
Potri.003G155700.1|PACid:26998873	1.54	2.52	0.56	1.39	0.21	0.54	0.32	0.62
Potri.003G168900.1|PACid:27000055	4.9	4.93	3.07	7.7	3.18	6.79	1.56	6.85
Potri.003G189700.1|PACid:26998406	3.08	3.41	2.79	4.05	2.99	2.56	3.51	3.04
Potri.003G219900.1|PACid:26998532	10.69	17.82	6.88	9.05	9.78	12.28	6.9	5.9
Potri.004G026600.1|PACid:26991355	0	0	0.13	0	4.15	6.09	2.09	5.56
Potri.004G033100.1|PACid:26990696	6.55	4.34	3.16	2.22	13.08	15.11	7.91	12.2
Potri.004G086300.1|PACid:26992571	7.7	4.92	4.92	6.02	57.09	66.8	48.03	66.76
Potri.004G088100.1|PACid:26991498	3.7	6.73	5.66	5.46	7.9	9.22	9.84	12.39
Potri.004G102600.1|PACid:26992358	0.27	0.09	0	0	0	0	0	0
Potri.004G115600.1|PACid:26989382	0	0	0	0	0.46	4.01	3.09	1.74
Potri.004G118000.1|PACid:26992226	0	0	0	0	1.21	2.01	6.12	1.76
Potri.004G126700.1|PACid:26990724	0	0.09	0	0	0.1	0	0	0.2
Potri.004G138000.1|PACid:26990578	17.06	28.89	20.59	15.91	9.76	10.92	14.34	9.27
Potri.004G174400.1|PACid:26992635	27.2	36.73	23.06	23.56	5.29	4.42	4.06	3.57
Potri.004G215100.1|PACid:26991374	6.86	4.18	3.45	3.79	4.96	2.81	1.69	3.94
Potri.005G001600.1|PACid:27027855	24.59	10.59	23.66	8.62	0.47	0.08	0.55	0.77
Potri.005G063200.1|PACid:27027653	2.03	1.29	0.29	1.32	1.8	1.09	0.82	0.4
Potri.005G074500.1|PACid:27027410	23.13	19.39	16.55	13.54	8.2	13.01	12.64	6.61
Potri.005G087700.1|PACid:27030560	4.37	4.7	6.09	5.5	5.01	6.75	6.36	5.95
Potri.005G096600.1|PACid:27030308	4.39	4.41	2.78	2.56	9.43	17.26	16.84	15.82
Potri.005G112000.1|PACid:27030482	0	0	0	0	0	0	0	0
Potri.005G118500.1|PACid:27030057	0	0	0	0	0	0	0	0
Potri.005G142600.1|PACid:27029148	14.45	19.6	16.29	13.96	18.92	21.64	19.56	14.49
Potri.005G164900.1|PACid:27029859	27.93	14.34	13.1	12.51	11.72	17.66	14.73	9.95
Potri.005G186400.1|PACid:27029960	2.66	4.17	1.52	4.79	2.69	2.09	2.8	3.81
Potri.005G224100.1|PACid:27027664	5.5	6.03	6.15	5.44	217.28	333.98	201.49	271.93
Potri.006G066400.1|PACid:27007495	0.15	0.15	0.15	0	0	0.17	0	0
Potri.006G085900.1|PACid:27007755	2.33	3.33	2.59	2.49	0	0.2	0	0.1
Potri.006G097300.1|PACid:27003902	29.05	34.69	27.94	26.22	1.78	4.01	5.71	2.33
Potri.006G122100.1|PACid:27007828	1.35	1.06	0.29	1.72	3.93	1.35	4.3	2.27
Potri.006G123400.1|PACid:27006151	126.85	128.5	88.31	119.6	47.96	48.42	56.73	46.52
Potri.006G170800.1|PACid:27004623	10.25	12.83	14.03	14.08	12.16	27.17	21.04	18.07
Potri.006G221200.1|PACid:27004139	2.8	1.88	3.25	3.9	0	0	0	1.01
Potri.006G221500.1|PACid:27004684	0.26	0	0.25	0.27	0	0	0	0
Potri.006G221800.1|PACid:27005143	69.89	57.24	60	42.47	23.21	33.12	27.86	27.82
Potri.006G234200.1|PACid:27007888	2.16	0.95	1.07	0.75	5.93	5.88	5.52	4.76
Potri.006G275900.1|PACid:27007236	1.12	0.56	1.08	0.77	1.83	0.93	3.35	3.69
Potri.007G007900.1|PACid:27016809	17.99	11.94	7.85	9	18.59	24.89	28.14	27.1
Potri.007G048900.1|PACid:27015218	10.12	54.68	44.32	30.95	42.2	60.45	46.98	34.34
Potri.007G064600.1|PACid:27016055	0	0	0	0	0	0	0	0
Potri.007G067600.1|PACid:27014731	5.58	5.17	3.34	4.3	11.02	18.69	15	14.72
Potri.007G076200.1|PACid:27016654	0	0	0	0	0	0	0	0
Potri.007G093900.1|PACid:27017078	14.16	11.24	8	7.96	6.31	9.57	10.32	4.34
Potri.007G106100.1|PACid:27014836	6.87	3.62	1.9	1.97	3.08	2.96	1.04	1.74
Potri.007G134500.1|PACid:27015604	10	8.36	4.49	6.58	6.44	7.24	6.65	5.15
Potri.008G062700.1|PACid:27039585	3.42	5.56	5.1	4.61	2.18	2.43	4.07	4.25
Potri.008G064200.1|PACid:27037287	50.76	98.75	73.06	67.82	16.6	8.12	21.09	12.76
Potri.008G070900.1|PACid:27035860	0	0	0	0	0	0	0	0
Potri.008G081600.1|PACid:27035902	9.82	12.1	3.32	4.71	5.75	6.17	5.92	3.69
Potri.008G088000.1|PACid:27038075	0	0.14	0	0	0	0	0	0
Potri.008G089200.1|PACid:27039800	0	0	0.16	0	1.11	0.57	0.09	1
Potri.008G089700.1|PACid:27037026	0	0	0	0	0	0	0	0
Potri.008G101400.1|PACid:27039918	1.65	6.34	4.29	7.69	65.19	84.53	85.21	97.09
Potri.008G122100.1|PACid:27039826	1.38	1.6	2.15	1.21	5.66	5.92	6.03	14.44
Potri.008G128500.1|PACid:27038721	12.44	9.91	24.03	17.81	4.22	4.15	7.28	5.56
Potri.008G148400.1|PACid:27036017	2.46	0	0.75	2.94	0.78	1.01	0	0.35
Potri.008G166700.1|PACid:27038144	3.89	1.66	2.5	0.73	478.74	461.98	500.36	552.73
Potri.008G173400.1|PACid:27039794	0.26	0.13	0	0	2.55	3.63	2.42	3.49
Potri.008G180800.1|PACid:27037586	1.68	0.28	4.74	0	0.76	0.78	0.92	0.15
Potri.009G007100.1|PACid:26987238	9.93	6.27	7.23	5.93	4.46	5.54	3.72	4.7
Potri.009G018700.1|PACid:26986103	2.91	4.27	4.16	3.75	2.45	2.37	2.12	0.97
Potri.009G027300.1|PACid:26987476	47.53	105.42	44.57	58.37	32.15	38.72	41.01	34.25
Potri.009G042600.1|PACid:26985945	51.59	40.99	35.36	46.18	11.11	6.41	10.32	7.21
Potri.009G044100.1|PACid:26986858	0	0	0	0	0	0	0	0
Potri.009G053900.1|PACid:26986645	3.18	5.6	2.11	1.33	2.49	2.11	2.28	2.03
Potri.009G061500.1|PACid:26985944	0.3	0.4	0.48	0.1	0.32	0	0	0.21
Potri.009G096000.1|PACid:26987572	6.69	4.44	12.5	4.87	7.9	8.9	10.77	10.71
Potri.009G134000.1|PACid:26986805	71.58	47.92	53.9	54.84	16.07	11.12	17.4	13.8
Potri.010G004300.1|PACid:26979174	1.49	0.56	0.63	0.77	0	0.21	0.2	0
Potri.010G064000.1|PACid:26978784	1.05	2.65	5.47	1.37	22.98	43.28	38.01	44.75
Potri.010G093000.1|PACid:26981014	4.25	4.06	3.28	4.89	1.47	2.77	1.85	1.97
Potri.010G114000.1|PACid:26980808	11.63	12.32	8.19	8.66	1.54	3.16	3.63	2.53
Potri.010G123000.1|PACid:26982108	0	0	0.4	0.11	2.5	3.95	2.73	1.67
Potri.010G141000.1|PACid:26980271	0.09	0.18	0.52	0.18	0.29	0.3	0.2	0.1
Potri.010G149900.1|PACid:26979169	20.44	25.73	21.96	33.7	217.15	269.5	311.49	325.9
Potri.010G165700.1|PACid:26982398	0	0	0	0	0	0	0	0
Potri.010G167500.1|PACid:26978693	0	0	0	0	0	0	0	0
Potri.010G174500.1|PACid:26981130	0.33	0	0	0.11	0.36	0.36	0	0.23
Potri.010G195000.1|PACid:26980571	4.94	4.97	6.63	5.21	4.24	4.99	6.48	5.04
Potri.010G240800.1|PACid:26979395	35.04	52.55	44.39	31.88	152.25	227.31	185.78	219.09
Potri.011G040200.1|PACid:27000627	0	0	0	0	0	0	0	0
Potri.011G040300.1|PACid:27002023	0	0	0	0	1.35	3.4	3.45	3.99
Potri.011G040400.1|PACid:27001907	0	0	0	0	0	0	0.24	0
Potri.011G041600.1|PACid:27001242	8.5	3.93	4.52	3.85	2.46	6.68	6.44	4.18
Potri.011G125900.1|PACid:27001231	0.56	0.47	0.18	0.1	1.53	2.19	2.55	1.1
Potri.011G167600.1|PACid:27001021	0.71	1.32	0.1	1.04	0.44	0.45	0.44	0.43
Potri.012G039400.1|PACid:27048849	3.45	3.9	2.78	2.83	2.66	1.28	1.74	1.08
Potri.012G055600.1|PACid:27049549	2.83	4.27	3.03	1.57	70.37	84.66	65.24	101.64
Potri.012G060300.1|PACid:27050904	1.15	0.92	0.11	0.83	0	0	0.25	0
Potri.012G072500.1|PACid:27050065	0	0	0	0	0	0	0	0
Potri.012G080400.1|PACid:27048884	0	0	0.16	0.17	0	0	0	0
Potri.012G082000.1|PACid:27049662	0	0	0	0	0	0	0	0
Potri.012G084100.1|PACid:27049822	2.28	0.97	0.93	1.45	6.99	5.68	6.9	9.22
Potri.012G127700.1|PACid:27049749	55.25	82.85	73.69	60.54	36.42	36.08	27.02	28.2
Potri.012G140500.1|PACid:27049985	20.47	3.89	12.19	4	8	6.82	8.24	6.55
Potri.012G140700.1|PACid:27050178	0.17	0	0.16	0	0	0	0	0
Potri.013G001000.1|PACid:26995644	4.77	1.22	3.5	2.42	0.16	0.24	0.16	0.15
Potri.013G046300.1|PACid:26993616	10.79	9.22	7.54	12.03	4.31	4.79	5.08	3.64
Potri.013G056400.1|PACid:26993703	0	0	0	0	0	0	0	0
Potri.013G056500.1|PACid:26995003	0	0	0	0	0	0	0	0
Potri.013G067000.1|PACid:26995742	11.94	13.58	12.55	21.93	13.84	15.33	23.57	25.86
Potri.013G067500.1|PACid:26993649	1.03	0.8	0.94	0	0	0	0.9	2.11
Potri.013G109300.1|PACid:26994998	21.27	29.12	29.99	28.22	37.15	38.78	42.04	47.67
Potri.013G148600.1|PACid:26995190	0	0	0	0	0.1	0.4	0.1	0.19
Potri.013G149100.1|PACid:26995863	0.52	0.13	0.5	0	3.67	4.63	2.55	2.36
Potri.013G149200.1|PACid:26994985	1.75	0.14	0.39	0.7	2.94	1.96	2.66	5.65
Potri.014G022500.1|PACid:27035281	43.19	46.79	45.83	43.88	476.62	461.48	360.3	454.46
Potri.014G035100.1|PACid:27033027	9.96	2.82	11.37	7.42	49.17	64.21	19.38	41.43
Potri.014G054700.1|PACid:27033074	0	0	0	0	0.36	0.49	0.97	0
Potri.014G079300.2|PACid:27032684	0.53	0.2	0.06	0.14	0.07	0.3	0	0
Potri.014G081200.1|PACid:27034861	0.63	0.53	0.2	0.44	0.46	0	0.81	0.11
Potri.014G100800.1|PACid:27032705	2.03	5.47	3.91	2.1	4.69	6.22	5.27	3.4
Potri.014G111200.1|PACid:27032638	11.52	7.24	12.92	10	1.86	2.4	2.42	1.06
Potri.014G117000.1|PACid:27032477	3.53	9.36	4.77	3.66	504.41	481.83	341.78	441.37
Potri.014G122700.1|PACid:27033647	2.11	1.51	2.41	1.42	0.29	0.17	0.25	0.21
Potri.015G033600.1|PACid:27018329	7.3	9.59	6.47	6.19	3.24	1.83	3.93	3.2
Potri.015G041100.1|PACid:27017354	18.65	22.21	16.84	15.03	2.86	4.53	7.82	4.81
Potri.015G046200.1|PACid:27018250	4.87	5.4	3.74	1.64	97.56	145.64	98.42	123.63
Potri.015G067700.1|PACid:27019663	1.51	0.42	1.46	1.73	0.09	0	0	0
Potri.015G075600.1|PACid:27017614	0	0	0	0	0	0	0	0
Potri.015G075800.1|PACid:27018087	0	0	0	0	0	0	0	0
Potri.015G077700.1|PACid:27017125	0.15	0	0.14	0	0.16	0	0.08	0.08
Potri.015G082700.1|PACid:27018836	3.33	8.98	5.66	4.97	1.34	1.66	1.05	0.09
Potri.015G095000.1|PACid:27018778	11.18	8.19	4.67	8.9	5.01	7.9	6.37	3.08
Potri.015G129100.1|PACid:27019161	3.73	7.76	6.96	4.38	47.85	59.73	49.33	48.75
Potri.015G143500.1|PACid:27019244	0.11	0.11	0	0	0	0.13	0.25	0
Potri.016G099200.1|PACid:27012628	51.75	48.35	45.43	42.03	71.14	79.81	75.33	71.45
Potri.016G112300.1|PACid:27013137	137.74	156.93	119.31	86.64	24.68	15.79	23.45	16.46
Potri.017G017600.1|PACid:26983447	6.97	5.84	5.05	4.97	9.8	7.3	7.81	10.14
Potri.017G071500.1|PACid:26984318	0	0	0	0	0	0	0	0
Potri.017G075000.1|PACid:26985401	0	0	0	0	0	0	0.09	0.97
Potri.017G082500.1|PACid:26985014	0	0	0	0	0	0.11	0.45	0
Potri.017G085200.1|PACid:26985670	0	0	0	0	0	0	0	0
Potri.017G086300.1|PACid:26983581	0	0	0	0	0.47	0	0	0
Potri.017G099500.1|PACid:26983709	0	0	0	0	1.46	1.26	1.99	1.94
Potri.017G112300.1|PACid:26984012	4.4	7.22	4.94	4.17	1.27	1	1.27	1.73
Potri.017G125600.1|PACid:26984679	0.36	0.24	0	0	0	0	0	0
Potri.017G125700.1|PACid:26984018	5.02	19.08	8.36	6.76	2.73	0.7	0.96	0
Potri.017G125800.1|PACid:26985131	2.39	2.2	4.26	1.08	0.55	0.28	0.28	0
Potri.017G125900.1|PACid:26983315	0.13	0.6	0.89	0.37	0	0	0	0.14
Potri.017G126000.1|PACid:26983568	0	0	0	0	0	0	0	0
Potri.017G128900.1|PACid:26983247	46.05	62.99	50.68	36.22	33.33	39.61	42.53	45.34
Potri.017G130300.1|PACid:26985018	4.34	4.47	3.99	2.88	115.72	143.58	131.63	143.52
Potri.018G005300.1|PACid:27010276	1.98	0	0	1.02	0	0.37	0	0
Potri.018G038000.2|PACid:27009126	0	0	0	0	0	0	3.01	0.7
Potri.018G049000.1|PACid:27010462	0.41	0.21	1.6	0	0.45	0	0	0
Potri.018G049200.1|PACid:27010383	0	0	0	0	0	0	0.25	0
Potri.018G049600.1|PACid:27011340	0	0	0	0	0	0	0.12	0
Potri.018G058800.2|PACid:27009669	0	0.22	0	0.34	2.62	4.51	3.82	4.22
Potri.018G095900.1|PACid:27010975	14.22	23.52	22.56	12.66	27.84	31.75	29.03	21.92
Potri.018G127700.1|PACid:27010463	8.3	3.56	3.27	4.47	0	0	0.17	0
Potri.019G018200.1|PACid:27025301	0	0	0.19	0	0.22	2.88	1.53	2.57
Potri.019G018400.1|PACid:27025096	0.75	0	0	0.97	0	0	0.76	0.32
Potri.019G036300.1|PACid:27026977	0	0.16	0	0	0	0.37	0.19	0.28
Potri.019G036400.1|PACid:27026771	31.53	61.31	33.25	37.18	91.97	80.88	89.36	99.02
Potri.019G040900.1|PACid:27026208	2.22	1.03	2.47	1.5	0.28	0.29	1.21	0.55
Potri.019G045900.1|PACid:27024976	0	0.1	0	0	0	0.45	0.11	0
Potri.019G050900.1|PACid:27026128	6.35	3.14	5.7	4.61	6.92	8.58	6.82	9.8
Potri.019G081500.1|PACid:27025346	27.6	26.4	30.23	30.42	30.09	28.55	65.47	44.01
Potri.019G118200.1|PACid:27025079	2.59	2.97	2.5	2.22	4.39	6.09	4.79	4.12
Potri.019G118700.1|PACid:27025603	0.13	0.4	0.38	0	23.45	26.52	30.78	38.76
Potri.019G118800.1|PACid:27026897	0	0	0	0	0	0.15	0	0.28
Potri.019G118900.1|PACid:27025516	0.83	0	0.54	0.14	0	0	0	0

## Sheet: Sheet2
Screened transcriptome data of 30 differential genes
Gene Name	W1 FPKM	W2 FPKM	W3 FPKM	W4 FPKM	A1 FPKM	A2 FPKM	A3 FPKM	A4 FPKM
Potri.008G166700.1|PACid:27038144	3.89	1.66	2.5	0.73	478.74	461.98	500.36	552.73
Potri.002G128900.1|PACid:27021133	0.44	0.45	3.15	2.46	39.53	38.57	37.42	44.76
Potri.017G130300.1|PACid:26985018	4.34	4.47	3.99	2.88	115.72	143.58	131.63	143.52
Potri.019G118700.1|PACid:27025603	0.13	0.4	0.38	0	23.45	26.52	30.78	38.76
Potri.015G067700.1|PACid:27019663	1.51	0.42	1.46	1.73	0.09	0	0	0
Potri.004G215100.1|PACid:26991374	6.86	4.18	3.45	3.79	4.96	2.81	1.69	3.94
Potri.018G058800.2|PACid:27009669	0	0.22	0	0.34	2.62	4.51	3.82	4.22
Potri.014G117000.1|PACid:27032477	3.53	9.36	4.77	3.66	504.41	481.83	341.78	441.37
Potri.008G173400.1|PACid:27039794	0.26	0.13	0	0	2.55	3.63	2.42	3.49
Potri.015G046200.1|PACid:27018250	4.87	5.4	3.74	1.64	97.56	145.64	98.42	123.63
Potri.001G219100.1|PACid:27046531	7.67	12.21	12.65	4.32	289.28	321.8	327.06	380.59
Potri.005G224100.1|PACid:27027664	5.5	6.03	6.15	5.44	217.28	333.98	201.49	271.93
Potri.012G055600.1|PACid:27049549	2.83	4.27	3.03	1.57	70.37	84.66	65.24	101.64
Potri.002G038500.1|PACid:27024282	2.13	3.66	4.36	2.34	208.39	191.6	182.68	269.46
Potri.018G127700.1|PACid:27010463	8.3	3.56	3.27	4.47	0	0	0.17	0
Potri.019G018200.1|PACid:27025301	0	0	0.19	0	0.22	2.88	1.53	2.57
Potri.004G215100.1|PACid:26991374	6.86	4.18	3.45	3.79	4.96	2.81	1.69	3.94
Potri.005G069500.1|PACid:27028167	26.09	24.38	20.06	17.91	412.42	438.78	416.79	305.16
Potri.004G230800.2|PACid:26991164	5.33	5.99	5.52	5.74	1.89	1.31	2.58	2.54
Potri.004G230800.1|PACid:26991165	5.33	5.99	5.52	5.74	1.89	1.31	2.58	2.54
Potri.003G149700.1|PACid:26997222	4.51	5.07	2.16	1.57	20.11	16.89	14.4	9.75
Potri.003G046700.1|PACid:26996565	7.23	7.67	7.99	7.4	3.71	2.45	3.6	2.52
Potri.002G178700.1|PACid:27024320	1.72	1.81	0.98	1.71	0.91	0	0	0
Potri.002G081000.3|PACid:27022526	5.08	4.43	3.69	5.2	29.6	44.81	27.73	25.68
Potri.002G081000.2|PACid:27022525	2.15	3.5	3.29	2.48	20	22.09	18.15	22.42
Potri.002G081000.1|PACid:27022524	137.49	173.88	141.57	126.33	1541.42	1702.34	1207.98	1713.22
Potri.002G061300.1|PACid:27023006	5.24	5.77	7.98	4.39	16.23	21.19	21.56	12.33
Potri.001G448400.1|PACid:27041362	21.25	22.17	27.7	21.81	13.53	10.94	7.24	9.49
Potri.001G404100.1|PACid:27041070	4.54	5.52	7.09	12.41	947.17	852.96	745.53	970.67
Potri.001G325100.1|PACid:27043451	18.21	23.52	14.87	12.04	169.12	119.88	102.39	95.68
