# Supplementary material for: PsnMYB30 Enhances Salt and Drought Stress Tolerance in Transgenic Tobacco
Source: Plants (Basel). 2025 Aug 27;14(17):2681. doi: 10.3390/plants14172681 (PMC12430057; doi:10.3390/plants14172681)
Supplement: Supplementary file 1 [file plants-14-02681-s001.zip › Table S3.xlsx]

## Sheet: Sheet1
Data on the spatio-temporal expression pattern of PsnMYB30 in poplar trees
	0H	6H	12H	24H	48H
	0.989765	4.23634	11.7113	2.21082	1.6307
Root	0.889425	4.33057	11.0832	2.0096	1.71533
	1.13595	4.61443	11.4188	2.29352	1.7709
	0.992952	1.98436	4.92393	2.90893	1.70549
Stem	1.21004	1.61192	4.67408	3.02512	1.77089	200 mM NaCl
	0.832285	1.87002	5.0623	2.47079	2.21715
	0.885005	2.39884	2.12297	1.0817	0.985362
Leaf	1.13475	2.53224	1.97154	1.08975	1.08169
	0.995757	2.28396	2.15405	1.0761	1.05975
	1.10191	3.00355	5.55325	4.3873	2.4005
Root	0.97942	2.86129	5.4014	4.7349	1.90968
	0.926588	2.90123	5.14558	4.47949	2.62685
	1.11987	3.40267	4.82323	2.79594	4.33691
Stem	0.915945	3.99077	4.56305	2.85469	4.18918	20% PEG-6000
	0.974905	3.80176	4.50023	3.05958	4.33691
	1.03049	3.56359	5.08648	4.86801	3.18951
Leaf	1.07425	3.25653	4.9818	4.60542	3.32495
	0.903335	3.10229	5.19335	4.57361	3.46615
