# Supplementary material for: PsnMYB30 Enhances Salt and Drought Stress Tolerance in Transgenic Tobacco
Source: Plants (Basel). 2025 Aug 27;14(17):2681. doi: 10.3390/plants14172681 (PMC12430057; doi:10.3390/plants14172681)
Supplement: Supplementary file 1 [file plants-14-02681-s001.zip › Table S4.xlsx]

## Sheet: Sheet1
Data on fresh weight and roots length of transgenic tobacco under stress conditions
	Fresh weight(mg)
WT	T1	T2	T3
40	46	47	45
42	48	45	46	Control
43	46	48	48
36	42	41	39
34	40	43	41	20% PEG-6000
37	43	44	45
38	41	42	42
35	43	41	44	200mM NaCl
34	42	43	40
	Roots length(cm)
WT	T1	T2	T3
5.22	5.42	5.13	5.67
5.32	5.47	5.21	5.28	Control
5.34	5.28	5.35	5.31
3.73	3.66	3.56	3.58
3.69	3.61	3.52	3.61	20% PEG-6000
3.68	3.59	3.65	3.62
3.76	3.75	3.78	3.74
3.72	3.72	3.67	3.83	200mM NaCl
3.77	3.68	3.73	3.81
