# Supplementary material for: PsnMYB30 Enhances Salt and Drought Stress Tolerance in Transgenic Tobacco
Source: Plants (Basel). 2025 Aug 27;14(17):2681. doi: 10.3390/plants14172681 (PMC12430057; doi:10.3390/plants14172681)
Supplement: Supplementary file 1 [file plants-14-02681-s001.zip › Table S5.xlsx]

## Sheet: Sheet1
Measurement data of physiological indices of transgenic tobacco under stress conditions
POD	WT	T1	T3	T6
Control	1800	1880	1820	1820
	1820	1860	1860	1880		Control
	1880	1840	1840	1840
NaCl	1980	2360	2160	2680
	1940	2600	2200	2540		200 mM NaCl
	1900	2380	2120	2360
PEG-6000	1940	2880	2620	2840
	2080	2700	2500	2780		20% PEG-6000
	2160	2880	2560	2620
Proline
	124.484	133.381	133.381	136.94
	131.601	131.601	131.601	131.601		Control
	126.263	133.381	140.498	133.381
	398.505	459.004	434.093	457.224
	386.05	453.665	448.327	442.989		200 mM NaCl
	382.491	464.342	425.196	469.68
	396.726	469.68	476.797	467.9
	398.505	487.473	485.694	464.342		20% PEG-6000
	387.829	501.708	460.783	455.445
H2O2
	147.701	148.182	144.632	151.083
	153.719	144.386	148.047	146.44		Control
	148.081	147.068	147.029	145.644
	260.02	182.812	196.652	173.128
	277.211	175.883	192.757	179.779		200 mM NaCl
	255.02	179.779	194.627	182.693
	576.481	188.005	188.767	195.649
	254.555	181.245	187.079	198.74		20% PEG-6000
	256.289	194.192	190.485	212.263
SOD	WT	T1	T3	T6
	368.298	375.291	391.608	379.953
	351.981	372.96	368.298	386.946		Control
	370.629	379.953	379.953	370.629
	409.516	528.861	510.14	540.562
	397.816	554.602	468.019	540.562		200 mM NaCl
	393.136	538.222	489.08	514.821
	390.895	509.105	510.989	541.601
	395.604	485.086	494.505	510.989		20% PEG-6000
	381.476	463.893	482.732	546.311
Chlorophyll
	8.92376	9.88921	9.48356	8.93227
	8.76032	9.36984	9.38251	9.79024		Control
	9.15297	9.2088	9.58894	9.92465
	7.58237	9.64236	9.38685	9.69434
	7.47827	9.50538	9.63323	9.89291
	6.98505	9.5057	10.1117	10.2812		200 mM NaCl
	7.72287	9.64171	9.99075	10.3375
	7.99876	8.74686	9.2696	9.04473
	8.67131	9.62744	9.39931	9.88537
						20% PEG-6000
MDA
	8.4275	7.6846	8.2819	7.763
	7.847	7.7182	7.1321	8.2651		Control
	8.9296	7.7182	7.1041	7.1265
	27.5279	18.5013	14.673	16.883
	28.8849	19.7239	15.2871	17.023		200 mM NaCl
	28.1831	19.7799	16.855	17.9208
	21.8219	14.3706	11.7385	12.1494
	20.3492	16.4481	11.1172	11.2572
	20.5907	15.582	11.6921	12.3958		20% PEG-6000
